# Supplementary material for: On the role of ethylene, auxin and a GOLVEN-like peptide hormone in the regulation of peach ripening
Source: BMC Plant Biol. 2016 Feb 11;16:44. doi: 10.1186/s12870-016-0730-7 (PMC4750175; doi:10.1186/s12870-016-0730-7)
Supplement: Additional file 1: — Excel file with the microarrary data. (XLS 21 kb) [file 12870_2016_730_MOESM1_ESM.xls]

## Sheet: Foglio1
Sequence name	oligo for name	sequence of oligo for	oligo rev name	sequence of oligo rev	contig annotation
57	TF22	CCAAGACCAACAAGGACAACA	TF9	CATGCTCACCTTCACCA	Auxin-induced protein AUX28
64	ctg_64_for	CCCCCATGCGCCACTCCA	ctg_64_rev	CATCACTGCCAGGGTTGTAAAAG	1-aminocyclopropane-1-carboxylate oxidase (ACO1)
84	ctg_84_for	CAGCAACACCTCCTCCTCCTA	ctg_84_rev	TCTTGCTTGCATGCTGTTTTT	Auxin-induced protein 22D
112	ctg_112_for	CCTGATGGACACCCTCTAAAG	ctg_112_rev	CAACCAGCCGGCAATCTCAG	Pyruvate decarboxylase
134	ctg_134_for	CCACAACCACTAACACCCCTTCAA	ctg_134_rev	TTAGCTTTCGCATCACCATCTTCC	unknown protein
349	ctg_349_for	TTGGGACATCAGCTCAGACAGACA	ctg_349_rev	AGAGGAACAAGAAGGTGGCAATGA	plasma membrane intrinsic protein 1c
356	ctg_356_for	GGCGACCACCTGAATTTTATCCA	ctg_356_rev	GGCAAGTCCAAGTCCAGCACCAT	putative ethylene receptor ERS1
420	ctg_420_for	GGGGGAGGCCAAGCACTG	ctg_420_rev	TGAACTCCGGAAACCTGACCA	Endopolygalacturonase
475	ctg_475_for	GACGGGATTTGCATCATTCATTTC	ctg_475_rev	CTTCCAATAGGAGCAGCACTTCAT	IAA amidohydrolase
489	ctg_489_for	TGTTCAGCTCCCCGACTTTCAC	ctg_489_rev	TCTTGCGGCCGATGTTCACC	1-aminocyclopropane-1-carboxylate synthase (ACS1)
671	ctg_671B_for	TTGCTTTGTTTGCATTTTCTTTGA	ctg_671B_rev	AGATCCATTGCTCTGTCCTTCCTC	Aux/IAA protein
974	ctg_974_for	CAAAGCCGCCACAGGAAAAATC	ctg_974_rev	TCTCGGGTAACTTGCTGCTTGAAA	Dehydration-induced protein RD22-like protein
1151	ctg_1151_for	TCATGGGACAAATCAGAGGAGGAA	ctg_1151_rev	TGGCACAAGCAAAGCATCACC	1-aminocyclopropane-1-carboxylate synthase, ACC synthase, ACS3
1375	ctg1375_for	TGGAGAAATAGCGAGGGAGAA	ctg1375_rev	GAGGCCGCCACAAAAGTCAC	Nitrilase (EC 3.5.5.1), IAA synthesis, NIT2
1436	ctg_1436_for	AACGCTATGCTTTGATGGTCTTGA	ctg_1436_rev	TCCCTTGCCCTCATTGACTCTTCT	etr1 ethylene receptor
1541	ctg_1541_for	GAGAGCTGTCCTGTTGAGAAG	ctg_1541_rev	GGGTTTGAATCCGTGGGTGTC	transport inhibitor response 1 (TIR1), AtFBL1
1727	ctg_1727_for	AACATCTCCTACAAGCATCCAATC	ctg_1727_rev	GTTTTTCAGCCCCACTACAGC	auxin-responsive protein IAA13
1741	ctg_1741_for	GTCTTGGGTTGAGCCTTGGTGGAG	ctg_1741_rev	GGACGACGAAGAAGCTGATGATGA	Aux/IAA protein
1993	ctg_1993_for	AAGAGCGGCACGTTTGAGGAGTT	ctg_1993_rev	CAATGCGGTAAAGATGGGCTAAAA	auxin-regulated protein GH3 homolog At2g23170
2025	ctg_2025_for	TTCGGGTTGCTTCGGATAATGG	ctg_2025_rev	ACCGCTGGAATAGTGCCCTCTGA	ethylene receptor homolog
2568	ctg_2568_for	TTTGAAGAACCCAGAAGCCTCCAT	ctg_2568_rev	ATAACAATCCGGTCGGGGTCAAA	1-aminocyclopropane-1-carboxylate synthase, ACC synthase ACS2
2713	ctg_2713_for	GGGTGACTGAATCTGGGTTTG	ctg_2713_rev	TGGTTGCCTTGGGTTCATTAT	transport inhibitor response 1 (TIR1), AtFBL1
2902	ctg_2902_for	TGGCCGGCATGGTAGTCACG	ctg_2902_rev	GCCCATCCCGATCGAGAAGAAC	Putative sorbitol transporter
2980	ctg_2980_for	GGACGACGGGTACATAATGACTTT	ctg_2980_rev	CCGTACGGGACCCTTGATGG	nine-cis-epoxycarotenoid dioxygenase2
3371	ctg_3371_for	AAGTGCAGGCCTGGATTACCC	ctg_3371_rev	TAGGCCAGTGCATGAGAAGTC	tryptophan synthase beta subunit
3575	ctg_3575_for	ACAACCGCAATCTGGAAACAT	ctg_3575_rev	TAGGCAATATCATCAGGAGTG	putative indole-3-glycerol phosphate synthase
3721	ctg_3721_for	ATGATGGCGGCTGGGAGGAACT	ctg_3721_rev	TTGCTGGCCGCCGTGGTAAA	PIN1-like auxin transport protein
5158	ctg_5158_for	TGTTGCAGGATTCATGTCTCAGTC	ctg_5158_rev	CAGGGTAATATGGTGCAGGAACAA	1-aminocyclopropane-1-carboxylate synthase, ACS, ACC4 synthase
ACO2	ACO2_for	CAGCCGGATGGTACCAGAATGTC	ACO2_rev	ACACAAATTTGGGGTAGGCTGAGA	1-aminocyclopropane-1-carboxylate oxidase (ACO2)
ACS5	ACS5_for	ATGGCGGAAATGAGGGGTAACA	ACS5_rev	CTGGGTAGTATGGAGTGGGAAGGA	1-aminocyclopropane-1-carboxylate synthase, ACC synthase ACS5
